# Supplementary material for: Moral Bargain Hunters Purchase Moral Righteousness When it is Cheap: Within-Individual Effect of Stake Size in Economic Games
Source: Sci Rep. 2016 Jun 14;6:27824. doi: 10.1038/srep27824 (PMC4906282; doi:10.1038/srep27824)
Supplement: Supplementary Information [file srep27824-s1.csv]

OBS	ID	Male	Age	sim300	sim800	sim1500	first300	first800	first1500	secC300	secC800	secC1500	secD300	secD800	secD1500	Study3
1	10045	0	44	1	1	0	1	1	0	1	1	1	0	0	0	.
2	10053	1	35	1	1	1	1	1	1	1	1	1	0	0	0	0.5
3	10056	0	46	1	1	1	1	1	1	1	1	1	0	0	0	0.5
4	10057	1	30	1	1	0	1	1	0	1	1	0	0	0	0	0.1
5	10059	0	31	1	0	0	1	0	0	1	0	0	0	0	0	0.2
6	10066	0	21	1	0	0	1	1	0	1	0	0	0	0	0	.
7	10068	0	35	1	1	0	1	1	0	1	1	0	0	0	0	0.1
8	10071	1	40	1	1	1	1	1	1	1	1	0	0	0	0	0.5
9	10072	0	36	1	0	0	1	1	1	1	1	1	0	0	0	0
10	10075	1	56	1	0	1	1	1	0	1	1	0	0	0	0	0.6
11	10076	0	22	1	1	0	1	1	0	1	1	1	0	0	0	0.5
12	10077	1	59	1	1	1	1	1	1	1	1	1	1	1	1	0.5
13	10082	1	28	1	1	1	1	1	1	1	1	1	0	0	0	1
14	10083	1	54	1	1	1	1	1	1	1	1	0	0	0	0	0.3
15	10088	1	30	1	1	0	1	1	1	1	1	1	0	0	0	0.8
16	10091	1	20	0	0	0	1	0	0	0	0	0	0	0	0	0
17	10094	0	24	1	0	0	1	1	0	1	1	1	0	0	0	0.5
18	10095	1	29	0	1	0	1	1	1	1	1	1	0	0	0	0.4
19	10100	0	36	1	1	1	1	1	1	1	1	0	0	0	0	.
20	10105	0	21	1	0	0	1	1	0	0	0	0	0	0	0	.
21	10109	0	36	1	1	0	1	1	1	1	1	0	0	0	0	.
22	10111	1	54	1	0	0	1	1	1	0	0	0	0	0	0	0.5
23	10112	1	53	1	1	1	1	1	1	1	1	1	0	0	0	1
24	10113	0	56	1	0	1	1	1	0	1	0	1	0	0	0	0.5
25	10117	0	37	1	0	0	1	0	0	1	1	1	0	0	0	0.1
26	10118	0	54	1	1	0	1	1	0	1	1	1	0	0	0	0.8
27	10119	1	27	1	1	1	1	1	1	1	1	1	0	0	0	0
28	10123	1	58	0	0	0	1	0	0	0	0	0	0	0	0	0.1
29	10125	0	24	1	1	0	1	1	1	0	1	1	0	0	0	0
30	10127	1	33	1	1	0	1	1	0	1	1	0	0	0	0	0
31	10129	0	55	1	1	1	1	1	0	1	1	1	0	1	0	0.1
32	10130	0	37	1	1	1	1	1	1	1	1	1	0	0	0	0.3
33	10131	0	27	1	1	1	1	1	1	1	1	1	0	1	1	0.5
34	10132	0	38	1	0	1	1	1	1	1	1	0	0	0	0	0.4
35	10135	1	45	1	0	0	1	0	0	1	1	0	0	0	0	.
36	10136	0	45	1	1	1	1	1	1	1	1	1	0	0	0	0.5
37	10137	1	24	1	1	0	1	1	1	1	1	0	1	0	0	.
38	10138	1	29	0	0	0	1	1	0	0	0	0	0	0	0	0
39	10140	0	45	1	0	0	1	1	0	1	1	1	0	0	0	0.3
40	10143	1	32	1	0	0	1	1	1	1	1	0	0	0	0	.
41	10144	1	36	1	1	1	1	1	1	1	1	1	1	1	1	1
42	10147	0	24	1	0	0	1	1	0	0	1	1	0	0	0	0.3
43	10152	0	31	1	1	0	1	1	0	1	1	1	0	0	0	0.2
44	10155	0	38	0	1	0	0	0	1	1	1	1	0	1	0	0.7
45	10159	1	59	1	1	0	1	1	0	1	1	1	0	0	0	0.8
46	10161	1	55	1	1	0	1	1	1	1	1	1	0	0	0	0.6
47	10163	0	36	1	1	1	1	1	1	1	1	1	0	0	0	0
48	10165	0	30	1	1	0	1	1	0	1	1	0	0	0	0	0.2
49	10168	0	49	1	1	1	1	1	1	1	1	1	1	0	0	0.6
50	10170	0	53	1	1	0	1	1	1	1	1	1	0	0	0	0.2
51	10183	0	31	1	1	0	1	1	0	1	1	1	0	0	0	0.6
52	10184	1	46	1	1	1	1	1	1	1	1	1	0	0	0	.
53	10189	1	40	0	1	1	1	1	1	1	1	1	0	0	0	0.4
54	10194	0	35	1	0	1	1	1	1	1	1	1	0	0	0	0.2
55	10199	0	39	1	0	0	1	0	0	1	0	0	0	0	0	0
56	10202	1	29	1	0	0	1	1	0	1	1	0	0	0	0	.
57	10213	0	24	1	1	1	1	1	1	1	1	1	0	0	0	0.3
58	10217	1	33	1	1	0	1	1	1	1	1	1	1	0	0	0
59	10221	0	37	1	0	0	1	1	0	1	1	1	0	1	0	0.4
60	10222	1	56	1	1	0	1	1	0	1	1	1	0	0	0	0.5
61	10223	1	28	0	0	0	0	0	0	0	0	0	0	0	0	0
62	10225	0	39	1	0	0	1	0	0	0	0	0	0	0	0	0
63	10227	0	35	0	0	0	0	0	0	0	0	0	0	0	0	0
64	10228	0	37	1	0	0	1	1	1	1	1	0	1	0	0	0
65	10230	1	44	1	1	1	1	1	0	0	0	0	0	0	0	0
66	10231	1	56	1	1	1	0	0	0	0	1	0	0	0	0	1
67	10232	0	44	1	1	1	1	1	1	1	1	1	0	0	0	0.5
68	10235	0	44	0	0	0	1	1	1	1	1	1	0	0	0	0.3
69	10237	0	52	1	1	0	1	1	0	1	1	0	0	0	0	0.5
70	10238	1	31	1	1	1	1	1	1	1	1	1	1	0	0	0.8
71	10241	0	44	1	1	1	1	1	1	1	1	1	0	0	0	0.5
72	10244	0	33	1	0	0	1	1	0	1	1	1	0	0	0	0.5
73	10247	0	42	1	1	1	1	1	1	1	1	1	0	0	0	0
74	10252	1	28	0	0	0	1	0	0	0	0	0	0	0	0	0
75	10254	0	50	0	0	0	0	0	0	0	0	0	0	0	0	0
76	10257	1	25	0	0	0	0	0	0	0	0	0	0	0	0	.
77	10260	0	40	1	1	1	1	1	1	0	0	0	0	0	0	0
78	10264	0	36	1	1	0	1	0	0	1	1	1	0	0	0	0.5
79	10267	1	47	1	1	0	1	1	1	1	1	1	0	0	0	1
80	10271	1	51	1	1	0	1	1	0	1	1	1	0	0	0	0
81	10275	0	37	1	1	0	1	0	0	1	0	0	0	0	0	0.2
82	10277	1	23	0	0	0	0	0	0	0	0	0	0	0	0	0
83	10278	0	47	1	1	1	1	1	1	1	1	1	0	0	0	0.5
84	10283	1	50	1	0	0	1	1	1	1	1	0	0	0	0	0.5
85	10284	0	46	1	1	1	1	1	1	1	1	0	0	0	0	0.5
86	10285	1	40	1	0	0	1	1	0	1	1	0	1	0	0	0
87	10286	1	44	1	1	1	1	1	1	1	1	1	0	0	0	.
88	10288	0	25	0	0	0	1	0	0	0	0	0	0	0	0	0
89	10290	1	52	1	1	0	1	1	1	1	1	1	0	0	0	0.3
90	10293	0	58	1	1	0	1	1	1	1	1	1	0	0	0	0.5
91	10295	1	31	0	0	0	1	0	0	0	0	0	0	0	0	0.1
92	10300	0	48	1	1	1	1	1	1	1	1	1	1	1	1	1
93	10303	1	59	1	1	1	1	1	1	1	1	1	0	1	1	0.5
94	10305	0	57	1	1	1	1	1	1	1	1	1	1	1	0	0.7
95	10308	0	54	1	1	0	1	1	1	1	1	0	0	0	0	0.5
96	10309	0	28	0	0	0	0	1	0	1	1	1	0	0	0	0.1
97	10312	0	43	1	1	1	1	1	1	1	1	1	0	0	0	0
98	10315	0	56	1	1	0	1	1	1	1	1	1	0	0	0	.
99	10318	1	47	1	1	1	1	1	1	1	1	0	0	0	0	1
100	10322	0	30	0	0	0	1	1	0	0	0	0	0	0	0	0
101	10326	0	33	0	0	0	0	0	0	1	1	1	0	0	0	1
102	10329	0	50	1	1	0	1	1	1	1	1	0	0	0	0	0
103	10331	0	42	1	1	1	1	1	1	1	1	1	0	0	0	0.5
104	10337	1	50	0	0	0	0	0	0	0	0	0	0	0	0	0
105	10342	0	35	1	1	0	1	1	1	1	1	1	0	0	0	0.4
106	10343	1	25	1	1	1	1	1	1	1	1	1	0	0	0	0.5
107	10344	1	51	1	1	1	1	1	1	1	1	0	0	1	0	0
108	10346	1	29	1	0	0	1	1	0	1	1	1	0	0	0	.
109	10350	0	48	1	1	1	1	1	1	1	1	1	0	0	0	0.3
110	10361	0	51	1	0	1	1	1	1	1	0	0	0	0	0	0.7
111	10375	0	39	1	1	1	1	1	1	1	1	1	1	0	0	1
112	10377	1	24	1	1	1	1	1	0	1	1	0	0	0	0	0
113	10378	0	37	1	0	0	1	0	0	0	0	0	0	0	0	0.3
114	10381	0	36	1	1	0	1	1	1	1	1	0	0	0	0	0.3
115	10382	1	33	1	1	0	1	1	1	1	1	0	1	1	0	0
116	10386	0	29	1	1	0	1	1	1	1	0	1	1	1	0	0.1
117	10388	0	24	1	1	1	1	1	0	1	1	0	0	0	0	0.3
118	10391	0	30	1	1	1	1	1	1	1	1	1	0	0	0	0.8
119	10393	1	50	1	1	0	1	1	0	1	1	1	0	1	0	0.6
120	10394	1	48	1	1	1	1	1	1	1	1	1	1	1	1	1
121	10395	0	38	1	1	0	1	1	1	1	1	1	1	0	0	0.3
122	10398	0	46	1	1	1	1	1	1	1	1	1	0	0	0	0
123	10399	0	50	1	1	0	0	0	1	1	1	1	0	0	0	0.5
124	10404	1	29	1	1	1	1	1	1	1	1	1	0	0	0	0.5
125	10408	0	48	1	1	0	1	1	0	1	1	0	0	0	0	0.3
126	10409	1	52	1	1	1	1	1	1	1	1	1	1	0	0	0.5
127	10410	0	35	1	0	0	1	1	1	1	1	0	0	0	0	0
128	10412	1	52	1	1	1	1	1	1	1	1	1	1	1	1	1
129	10413	0	28	0	0	0	1	0	0	1	1	0	0	0	0	.
130	10418	0	47	1	1	1	1	1	0	1	1	1	0	0	0	0.5
131	10422	0	28	1	1	1	1	1	1	1	1	1	1	1	1	1
132	10423	1	51	1	1	1	1	1	1	1	1	1	1	0	0	0
133	10424	1	53	0	0	0	0	0	0	0	0	0	0	0	0	0.3
134	10429	1	57	1	1	1	1	1	1	1	1	1	0	0	0	.
135	10432	0	43	1	1	1	1	1	1	1	1	1	0	0	0	1
136	10433	0	51	1	1	1	1	1	1	1	1	1	0	0	0	0.4
137	10434	0	48	1	1	1	1	1	0	1	1	1	0	0	0	0.5
138	10436	0	56	1	1	1	1	1	1	1	1	1	0	1	0	0.5
139	10437	0	46	1	1	0	1	0	1	1	0	1	1	1	0	0
140	10445	0	34	1	0	0	1	0	0	1	0	0	0	0	0	0.5
141	10446	0	52	1	1	1	1	1	1	1	0	1	1	0	0	0.4
142	10447	1	39	1	1	1	1	1	1	1	1	1	1	0	1	0.8
143	10449	1	49	1	1	1	1	1	1	1	1	1	0	0	0	0
144	10451	1	54	1	0	0	0	0	0	1	0	0	0	0	0	0.5
145	10452	1	48	1	1	1	1	1	1	1	1	1	0	0	0	.
146	10456	1	45	1	1	0	1	1	0	1	1	1	0	0	0	0.2
147	10458	1	42	1	1	1	1	1	1	1	1	1	0	0	0	0
148	10464	1	55	1	0	0	1	0	0	1	0	0	0	0	0	0.5
149	10472	0	34	1	0	1	0	0	1	1	1	1	0	0	0	0.4
150	10473	0	50	1	0	0	1	1	0	0	1	1	0	0	0	0.2
151	10475	1	19	1	0	0	1	1	0	0	0	0	0	0	0	0
152	10476	0	29	1	1	1	1	1	1	1	1	1	0	0	0	0
153	10477	0	56	1	1	1	1	1	0	1	1	1	0	0	0	0.1
154	10480	0	52	1	1	1	1	1	1	1	1	1	0	0	0	0.5
155	10481	0	35	1	1	1	1	1	1	1	1	1	0	0	0	0.1
156	10486	0	53	1	1	0	1	1	1	1	1	0	0	0	0	0
157	10488	0	23	1	1	0	1	1	0	1	0	0	0	0	0	0.5
158	10491	1	35	1	1	1	1	1	1	1	1	1	0	0	0	0.5
159	10492	0	43	0	0	0	1	0	0	1	1	1	0	0	0	0
160	10494	0	55	1	0	0	1	1	0	1	0	0	0	0	0	0.4
161	10496	0	47	1	1	0	1	1	0	0	0	0	0	0	0	0.1
162	10497	1	34	1	1	0	1	1	1	1	1	0	0	0	0	0
163	10498	0	24	1	1	0	1	0	0	0	0	0	0	0	0	0
164	10499	1	59	1	1	0	1	1	0	0	0	0	0	0	0	0
165	10501	1	51	1	1	1	1	1	1	1	1	1	1	1	0	0
166	10503	0	58	1	1	1	1	1	1	1	1	1	0	0	0	0.7
167	10504	1	36	1	1	1	1	1	1	1	1	1	1	0	0	0
168	10506	0	50	1	1	0	1	0	1	1	1	0	0	0	0	0
169	10507	1	23	0	0	0	1	0	0	0	0	0	0	0	0	0
170	10509	0	50	1	1	1	1	1	1	1	1	1	0	0	0	.
171	10515	0	41	1	1	1	1	1	1	1	1	1	0	0	0	0.2
172	10516	1	53	1	1	1	1	0	0	1	1	1	0	0	0	0.5
173	10518	0	51	1	1	1	1	1	1	1	1	1	0	0	0	0.6
174	10521	1	35	0	0	0	0	0	0	0	0	0	0	0	0	0
175	10525	1	49	1	1	1	1	1	1	1	1	1	1	0	0	0.5
176	10526	1	39	1	0	0	1	0	0	1	1	0	0	0	0	0
177	10529	1	58	1	1	1	1	1	1	1	1	1	0	0	0	0.5
178	10530	0	40	1	0	0	1	1	0	0	0	0	0	0	0	0
179	10535	1	26	1	1	1	1	0	0	1	0	1	0	0	0	0
180	10536	1	32	1	1	0	1	1	0	1	0	0	1	0	0	0
181	10542	0	23	1	1	1	1	1	0	1	0	0	0	0	0	0
182	10544	1	56	1	1	0	1	1	0	1	0	0	0	0	0	0.1
183	10545	0	50	1	1	0	1	1	1	1	1	1	0	1	0	0.3
184	10546	0	47	1	1	0	1	1	1	1	0	1	0	0	0	0.4
185	10547	0	57	1	1	0	1	1	1	1	1	1	0	0	0	0.8
186	10553	1	46	1	1	0	1	1	0	1	1	1	0	0	0	0.6
187	10555	1	47	1	1	0	1	1	0	0	0	0	0	0	0	0
188	10557	1	41	1	1	1	1	1	1	1	1	1	1	1	0	0.5
189	10559	0	36	1	1	1	1	1	0	1	1	1	0	0	0	0.5
190	10565	0	44	0	0	0	0	0	0	0	0	0	0	0	0	.
191	10567	0	48	1	0	0	1	0	0	1	1	0	0	0	0	0.3
192	10569	0	48	1	1	1	1	1	1	1	1	1	0	0	0	0.5
193	10573	0	39	1	1	0	1	1	0	1	1	0	0	0	0	0.1
194	10576	0	21	1	1	1	0	1	1	1	1	1	1	0	0	0.6
195	10577	0	51	1	1	0	1	1	1	1	1	1	0	0	0	0.3
196	10579	1	40	1	0	0	1	0	0	1	1	0	0	0	0	.
197	10582	1	38	1	1	1	1	1	1	1	1	1	0	0	0	1
198	10585	0	51	0	0	0	0	0	0	0	0	0	0	0	0	0
199	10586	0	37	1	0	0	1	1	0	1	1	1	0	0	0	0.1
200	10591	0	50	1	1	1	1	0	1	1	1	0	1	0	0	0.6
201	10593	0	49	1	1	0	1	1	0	1	1	0	0	0	0	0
202	10594	0	55	1	0	0	1	0	0	1	0	0	0	0	0	0.3
203	10597	1	37	1	1	0	1	1	1	1	1	1	0	0	0	.
204	10599	1	35	1	0	0	1	0	0	0	0	0	0	0	0	0
205	10602	0	45	1	1	0	1	1	1	1	1	1	0	0	0	0.5
206	10603	0	39	1	1	0	1	1	0	1	1	0	0	0	0	0
207	10605	0	32	1	0	0	1	1	0	1	0	0	0	0	0	0.3
208	10610	1	53	1	1	1	1	1	1	1	1	1	0	1	0	0.3
209	10617	0	52	1	1	1	1	1	1	1	1	1	0	0	0	0.3
210	10620	1	34	1	0	0	1	1	1	1	1	1	1	0	0	0.5
211	10623	1	46	1	1	0	1	1	1	1	1	1	0	0	0	0
212	10624	1	55	1	1	1	1	1	1	1	1	1	0	0	0	.
213	10626	0	42	1	0	0	1	1	0	1	1	1	0	0	0	0.1
214	10627	1	37	1	1	1	1	1	1	1	1	1	0	0	0	1
215	10629	1	39	0	0	0	1	1	0	1	1	1	0	0	0	0
216	10630	0	32	1	1	0	1	0	0	1	1	1	1	0	0	0.1
217	10631	0	53	1	0	0	1	0	0	1	1	0	0	0	0	0.3
218	10633	0	25	1	1	1	1	1	1	1	1	1	0	0	0	0.5
219	10635	1	58	1	1	1	1	1	1	1	1	1	1	1	0	1
220	10639	1	39	1	1	0	1	1	0	1	0	0	0	0	0	0
221	10641	0	38	1	1	1	1	1	0	1	1	0	0	0	0	0
222	10644	1	35	1	1	1	1	1	1	1	1	1	0	0	0	0.5
223	10649	0	47	1	1	0	1	1	0	1	1	1	0	0	0	0
224	10651	1	41	1	0	0	1	0	0	1	0	1	0	0	0	0.2
225	10654	0	36	0	1	0	1	0	1	1	1	0	0	0	0	0.1
226	10659	0	57	1	0	1	1	1	1	1	1	1	0	0	0	0.6
227	10662	0	22	0	0	0	0	0	0	0	0	0	0	0	0	0
228	10663	1	24	1	1	0	1	1	0	1	0	0	0	1	0	0
229	10664	1	51	1	0	0	0	0	1	1	1	1	0	0	0	0
230	10667	0	52	1	1	1	1	1	1	1	1	0	0	0	0	0.3
231	10668	1	32	1	1	1	1	1	1	1	1	1	0	0	0	1
232	10673	0	33	1	1	1	1	1	1	1	1	1	1	1	1	1
233	10675	0	49	1	1	1	1	1	1	1	1	1	0	0	0	0.3
234	10678	0	46	1	1	1	1	1	1	1	1	1	0	0	0	0
235	10682	0	37	1	1	1	1	1	0	1	1	1	0	0	0	0.3
236	10684	0	55	1	1	0	1	1	0	1	1	1	0	0	0	0.5
237	10687	0	47	1	1	0	1	1	1	1	1	1	0	0	0	0.3
238	10690	0	47	1	1	1	1	1	1	0	0	0	0	0	0	0.4
239	10695	0	24	1	0	0	1	0	0	1	0	0	1	0	0	0
240	10696	0	44	1	1	0	1	1	0	1	1	0	0	0	0	1
241	10698	0	46	1	0	0	1	0	0	0	0	0	0	0	0	0.2
242	10700	1	37	1	1	1	1	1	0	1	1	1	0	0	0	0.5
243	10701	0	54	1	0	0	1	0	0	1	0	1	0	0	0	0
244	10702	0	22	1	1	1	1	1	1	1	1	1	0	0	0	.
245	10703	0	47	1	1	0	1	1	1	1	1	1	0	0	0	.
246	10705	1	27	0	0	0	1	1	0	0	0	0	0	0	0	0
247	10706	0	35	1	0	1	1	1	0	1	1	0	0	0	0	0.5
248	10708	0	48	1	1	1	1	1	1	1	1	1	0	0	0	0.4
249	10709	0	56	1	0	0	1	1	1	1	1	1	0	0	0	0.5
250	10710	0	41	0	0	0	0	0	0	0	0	0	0	0	0	0.1
251	10711	0	25	1	0	0	1	1	1	1	1	1	0	0	0	0.3
252	10712	1	39	1	0	0	1	0	0	0	0	0	0	0	0	0
253	10715	1	41	1	1	1	1	1	1	1	1	1	0	0	0	1
254	10716	1	42	1	1	1	1	1	1	1	1	1	1	1	1	1
255	10718	0	40	1	0	0	1	1	0	0	0	0	0	0	0	0.1
256	10719	0	29	1	0	0	1	0	0	1	1	1	0	0	0	0
257	10721	0	27	1	0	1	1	1	1	0	0	0	1	0	0	0
258	10722	1	48	0	0	0	0	0	0	0	0	0	0	0	0	1
259	10724	0	55	1	1	1	1	1	0	1	1	1	1	1	0	0.6
260	10731	1	45	1	1	0	1	1	0	1	0	0	0	0	0	0
261	10733	0	21	1	0	0	1	1	0	0	0	0	0	0	0	0
262	10734	0	42	1	1	1	1	1	1	1	1	1	0	0	0	0.5
263	10735	1	40	1	1	0	1	1	0	1	1	0	0	0	0	0.5
264	10738	0	26	1	1	1	1	1	1	1	1	1	0	0	0	0.2
265	10739	1	38	1	0	0	1	1	0	1	1	1	1	0	0	0.5
266	10744	1	37	1	1	1	1	1	1	1	1	1	0	0	0	0
267	10746	1	35	1	1	0	1	1	1	1	1	0	0	0	0	0
268	10752	1	36	1	0	0	1	1	0	1	1	0	0	0	0	0
269	10754	0	24	0	0	0	0	0	0	0	0	0	0	0	0	0
270	10755	0	24	1	0	0	1	0	0	0	0	0	0	0	0	0
271	10757	0	51	1	1	0	1	1	0	1	0	0	0	0	0	0
272	10758	1	27	1	1	0	1	1	0	1	1	0	1	0	0	0.2
273	10762	0	42	1	1	1	1	1	1	1	1	0	0	0	0	0.7
274	10764	0	48	0	1	0	1	0	0	0	0	0	0	0	0	0
275	10765	0	35	1	1	0	1	1	1	1	1	0	0	0	0	0.5
276	10766	0	32	1	0	1	1	1	1	1	1	0	0	0	0	0
277	10769	1	44	1	1	0	1	1	0	1	1	1	0	0	0	0.4
278	10778	1	36	1	1	0	1	1	1	1	0	0	0	0	0	0
279	10780	1	24	0	0	0	0	1	1	0	0	1	1	0	1	0
280	10781	0	57	1	1	1	1	1	1	1	1	1	1	1	1	0.1
281	10787	0	42	1	1	0	1	1	1	1	1	1	0	0	0	0.5
282	10789	0	20	0	0	0	1	0	0	1	0	0	0	0	0	0
283	10791	0	42	1	0	0	1	1	0	1	0	1	0	0	0	0.8
284	10792	0	25	1	1	0	1	1	1	1	1	1	0	0	0	.
285	10801	1	38	1	1	1	1	1	1	1	1	1	0	0	0	0.6
286	10802	1	37	1	0	1	0	0	1	1	0	1	1	1	1	0.3
287	10803	1	49	1	1	1	1	1	1	1	1	1	0	0	0	1
288	10808	1	46	1	1	1	1	1	1	1	1	1	0	0	0	1
289	10810	0	54	1	1	0	1	1	0	1	1	1	0	0	0	0.5
290	10811	0	43	1	0	0	1	0	0	1	1	1	0	0	0	0
291	10813	1	51	0	0	0	0	0	0	1	1	1	0	0	0	1
292	10814	0	48	1	1	1	1	1	1	1	1	1	0	0	0	1
293	10816	0	22	0	0	0	1	0	0	0	0	1	0	0	0	.
294	10819	1	36	0	0	0	1	1	0	1	0	0	0	0	0	0
295	10821	0	49	0	0	0	0	0	0	1	0	0	0	0	0	0
296	10824	1	39	1	1	0	1	1	1	1	1	1	0	0	0	0.1
297	10827	1	49	1	0	0	1	1	0	1	1	0	0	0	0	0.2
298	10829	1	23	1	0	0	1	1	1	0	0	0	0	0	0	0
299	10832	1	34	1	1	0	1	1	1	1	1	1	0	0	0	0.3
300	10835	1	51	1	1	1	1	1	1	1	1	1	0	0	0	0.7
301	10838	1	34	1	1	1	1	1	1	1	1	1	0	0	0	0.5
302	10839	0	46	1	1	1	1	1	1	1	1	1	0	0	0	0.5
303	10845	0	52	1	1	1	1	1	1	1	1	1	0	0	0	.
304	10847	0	51	1	0	0	1	0	0	1	1	0	0	0	0	0
305	10848	0	43	1	0	0	1	0	0	0	1	1	0	0	0	0.3
306	10849	1	57	0	0	0	1	1	0	1	1	1	0	0	0	0.5
307	10850	0	32	0	0	0	0	0	0	1	1	0	0	0	0	0
308	10854	1	40	1	1	1	1	1	1	1	1	1	0	0	0	0.6
309	10857	1	19	1	0	0	1	1	1	1	0	0	0	0	0	.
310	10860	1	39	1	1	0	1	1	1	1	1	1	0	0	0	0
311	10863	0	50	1	0	0	1	1	1	1	1	1	0	0	0	0.5
312	10865	1	37	1	1	0	1	1	1	1	1	1	0	0	0	0.2
313	10868	0	22	1	0	0	1	0	0	1	1	1	0	0	0	0.4
314	10870	1	36	1	0	0	1	1	1	1	1	1	0	0	0	.
315	10877	1	24	1	1	0	1	1	1	0	0	0	0	0	0	0
316	10879	0	27	0	0	0	0	0	0	0	0	0	0	0	0	0.3
317	10880	0	53	1	1	0	1	1	0	1	0	0	0	0	0	0
318	10885	1	42	0	0	0	0	0	0	0	0	0	0	0	0	0
319	10886	1	31	1	0	0	1	1	1	1	0	0	0	0	0	0
320	10887	0	49	1	1	0	1	1	0	1	0	1	0	0	0	0.2
321	10888	0	38	1	1	1	1	1	1	1	0	0	0	0	0	0.5
322	10890	0	37	1	0	0	1	1	0	1	1	0	0	0	0	.
323	10898	1	29	1	1	1	1	1	1	1	1	1	0	0	0	1
324	10905	0	35	1	1	0	1	1	0	1	1	1	0	0	0	.
325	20932	1	55	1	1	1	1	1	1	1	1	0	0	0	0	0.5
326	20936	0	37	1	0	0	1	1	0	1	1	1	0	1	0	0.3
327	20944	1	57	1	1	1	1	1	0	1	1	0	0	0	0	0
328	20948	1	53	1	1	1	0	1	0	1	1	1	0	0	0	0
329	20954	0	59	1	1	1	1	1	1	1	1	1	0	0	0	0.7
330	20969	1	20	1	1	1	1	1	1	1	1	1	0	0	0	0.5
331	20972	0	22	1	0	0	1	0	0	0	0	0	0	0	0	0.3
332	20981	1	44	1	0	0	1	0	0	1	1	1	1	0	0	0.2
333	20982	1	27	0	0	0	1	0	0	1	0	0	0	0	0	0
334	20992	1	32	1	0	0	1	0	0	1	1	0	0	0	0	0
335	20997	0	24	0	0	0	0	0	0	0	0	0	0	0	0	0
336	21001	1	53	1	1	1	1	1	1	1	1	1	0	0	0	0.5
337	21013	1	34	1	0	1	1	1	1	0	0	0	0	0	0	0.3
338	21025	1	42	0	0	0	1	1	1	1	1	0	1	0	0	.
339	21033	0	24	1	1	1	1	1	1	1	1	1	0	0	0	0.5
340	21035	1	46	0	0	0	0	0	0	1	0	0	0	0	0	0
341	21044	1	42	1	1	0	1	0	1	0	1	0	0	0	0	0.1
342	21049	0	53	1	1	1	1	1	0	1	1	0	0	0	0	.
343	21050	1	35	0	0	0	1	1	0	1	1	1	0	0	0	0.5
344	21055	1	56	1	1	0	1	1	1	1	1	1	0	0	0	0.5
345	21057	1	53	0	0	0	0	0	0	1	1	1	0	0	0	0
346	21068	1	37	1	0	0	1	0	0	0	0	0	0	0	0	0
347	21070	1	44	1	0	0	1	1	0	0	0	0	0	0	0	0
348	21076	1	46	1	1	1	1	1	1	1	1	1	0	0	0	0.4
349	21077	0	52	1	1	1	1	1	1	1	1	1	0	0	0	1
350	21080	1	41	1	0	1	1	0	1	1	1	0	0	0	0	0.5
351	21086	1	30	1	0	0	1	1	1	1	1	0	0	0	0	0
352	21087	0	43	1	1	1	1	1	1	1	1	1	1	1	1	0.3
353	21090	0	58	0	1	1	1	1	0	1	1	1	1	1	1	0.5
354	21096	0	29	1	0	0	1	1	0	0	0	0	0	0	0	.
355	21098	0	30	1	0	0	1	0	0	0	0	0	0	0	0	0.2
356	21100	0	25	1	1	1	1	1	1	1	1	1	0	0	0	0.8
357	21105	1	51	1	1	1	1	1	1	1	0	0	0	0	0	0.7
358	21106	1	28	1	1	1	1	1	1	1	1	1	1	1	1	1
359	21109	1	38	0	0	0	1	0	0	0	0	0	0	0	0	0
360	21119	1	28	1	0	0	1	1	0	1	1	1	0	0	0	0.5
361	21120	1	26	1	0	0	1	0	0	1	0	0	0	0	0	0.1
362	21123	1	35	1	1	1	1	1	1	1	1	0	0	0	0	0.5
363	21125	1	54	1	1	1	1	1	1	0	0	0	0	0	0	0.5
364	21129	1	36	1	1	0	1	1	1	1	1	0	0	0	0	0
365	21135	1	49	0	0	0	1	1	1	1	1	1	1	1	1	1
366	21150	1	43	1	1	1	1	1	1	1	1	1	1	1	1	1
367	21159	1	45	1	1	0	1	1	1	1	1	1	0	0	0	0.3
368	21161	1	31	1	0	0	1	1	0	1	0	0	0	0	0	0
369	21167	1	46	1	1	1	1	0	0	1	1	0	0	0	0	0.2
370	21172	1	58	1	1	1	1	1	1	1	1	1	0	0	0	.
371	21187	1	43	1	1	1	1	1	1	1	1	1	0	0	0	1
372	21190	1	35	1	1	0	1	1	0	1	1	0	0	0	0	0.4
373	21202	1	46	0	0	0	1	0	0	0	0	0	0	0	0	0
374	21207	1	45	1	1	1	1	1	1	1	1	1	0	0	0	1
375	21218	1	31	1	1	1	1	1	1	1	1	1	0	0	0	0.3
376	21230	1	52	1	1	1	1	1	1	1	1	1	0	0	0	0.5
377	21238	1	29	1	1	1	1	1	1	1	1	1	0	0	0	1
378	21248	1	45	1	1	1	1	1	1	1	1	1	1	1	0	.
379	21249	1	21	1	0	1	1	0	0	0	0	0	0	0	0	0
380	21257	1	45	1	0	0	1	0	0	0	0	0	0	0	0	0.1
381	21260	1	44	0	0	0	0	0	0	0	0	0	0	0	0	0
382	21263	0	22	0	0	0	1	1	0	1	0	0	0	0	0	0
383	21269	1	56	1	1	1	1	1	1	1	1	1	1	1	1	0.5
384	21270	1	39	1	1	1	1	1	1	1	1	1	0	0	0	0
385	21273	1	31	1	1	1	1	1	1	1	1	1	1	1	1	1
386	21274	1	42	1	1	1	1	1	1	1	1	1	0	0	0	1
387	21278	0	32	1	0	0	1	0	0	0	0	0	0	0	0	0
388	21281	0	40	1	1	1	1	1	1	1	1	1	0	0	0	0.6
389	21289	1	58	1	1	0	1	0	1	1	0	1	1	0	1	0
390	21297	1	27	0	0	0	1	0	0	0	0	0	0	0	0	0
391	21298	0	29	0	1	1	1	1	1	0	0	0	0	0	0	0
392	21305	1	49	1	1	1	1	1	1	1	1	1	0	0	0	1
393	21306	0	42	1	0	1	1	1	0	0	1	0	0	1	1	0.4
394	21312	1	31	1	1	0	1	1	0	1	1	1	0	0	0	0.1
395	21318	1	53	1	0	0	1	0	0	0	0	0	0	0	0	.
396	21323	0	52	1	1	1	1	1	0	1	1	1	1	1	0	0
397	21324	1	39	0	0	0	0	0	0	1	1	1	0	0	0	0
398	21325	0	53	1	1	1	1	1	1	1	1	1	0	0	0	0.5
399	21328	1	26	1	1	0	1	1	0	1	0	0	0	0	0	0
400	21331	1	27	1	1	1	1	1	1	1	1	1	0	0	0	0.5
401	21343	0	43	1	0	0	1	1	0	1	1	1	0	0	0	0.5
402	21351	1	28	0	0	0	1	1	1	0	0	0	0	0	0	0
403	21360	1	46	1	1	1	1	1	1	1	1	1	0	0	0	0.8
404	21368	1	47	1	0	0	1	0	0	0	0	0	0	0	0	0
405	21377	0	53	1	1	1	1	0	0	0	0	0	0	0	0	0.2
406	21381	1	47	1	1	0	1	1	0	1	1	1	0	0	0	0
407	21389	0	34	1	1	0	1	1	0	1	0	0	0	0	0	.
408	21391	1	52	1	1	1	1	1	1	1	1	1	0	0	0	0
409	21394	0	33	0	0	0	0	0	0	0	0	0	0	0	0	0
410	21402	1	52	0	1	1	0	0	0	1	1	1	0	0	0	0.1
411	21404	1	55	0	0	0	0	0	0	1	1	1	0	0	0	0.2
412	21413	0	26	1	1	1	1	1	1	1	1	1	1	1	1	0.7
413	21415	1	41	1	0	1	1	1	1	1	0	0	1	1	0	0.1
414	21416	1	53	1	1	0	1	1	0	1	1	0	0	0	0	0
415	21418	1	36	1	1	1	1	1	1	1	1	1	0	0	0	0.5
416	21420	1	51	1	1	1	1	1	1	1	0	0	0	0	0	0.3
417	21423	1	52	1	1	1	1	0	0	1	1	1	0	0	0	0.3
418	21424	0	23	1	0	1	1	1	0	1	1	1	0	0	0	0.5
419	21430	1	26	1	1	1	1	1	1	1	1	1	0	0	0	0
420	21433	1	39	1	0	0	1	0	1	1	1	1	0	0	0	0
421	21444	1	29	0	0	0	1	0	0	1	1	0	0	0	0	0.1
422	21447	1	27	1	1	0	1	1	0	0	0	0	0	0	0	0
423	21455	1	23	1	1	0	1	0	1	1	1	0	1	1	0	0
424	21459	1	53	1	1	1	1	1	1	1	1	1	0	0	0	0.5
425	21462	1	51	1	1	0	1	1	0	1	1	1	0	0	0	0.3
426	21464	1	36	1	1	1	1	1	1	1	1	1	0	0	0	.
427	21472	0	52	0	0	0	1	0	0	0	0	0	0	0	0	0.5
428	21473	1	29	0	0	0	0	0	0	0	0	0	0	0	0	0
429	21476	1	55	1	1	1	1	1	1	1	1	1	1	1	0	0
430	21479	1	50	1	1	0	1	1	0	1	1	1	0	0	0	0
431	21481	0	31	1	1	1	1	1	1	1	1	1	0	1	1	0
432	21495	1	32	1	1	1	1	1	1	1	1	1	0	0	0	0
433	21498	0	43	1	1	1	1	1	1	1	1	1	0	0	0	0.5
434	21500	1	44	1	1	1	1	1	1	1	1	1	1	1	1	0.7
435	21504	0	23	1	0	0	1	1	0	1	1	1	0	0	0	0
436	21505	1	32	1	1	1	1	1	1	1	1	1	0	0	0	0
437	21507	1	52	1	1	1	1	1	1	1	1	1	0	0	0	0
438	21516	1	43	1	1	0	1	1	0	1	0	0	0	0	0	0
439	21520	0	25	1	1	1	1	1	1	1	1	1	0	0	0	0.2
440	21533	1	34	1	1	1	1	1	1	1	1	0	1	1	1	0.4
441	21535	1	49	1	0	0	1	0	0	1	1	1	0	0	0	0
442	21538	0	36	1	1	1	1	1	1	1	1	1	0	0	0	0.5
443	21542	1	50	1	1	1	1	1	1	1	1	1	1	1	0	1
444	21545	1	25	1	0	0	1	1	0	1	1	1	1	0	0	0.3
445	21546	0	50	1	1	1	1	1	1	1	1	1	0	0	0	0.5
446	21549	0	29	1	1	0	1	1	0	1	1	1	0	0	0	0
447	21552	0	36	1	0	0	1	1	0	1	1	0	0	0	0	0.5
448	21554	1	22	1	1	0	1	1	1	1	1	0	0	0	0	0.3
449	21555	1	32	1	1	0	1	1	1	1	1	0	0	0	0	0
450	21556	1	21	1	1	1	1	1	1	1	1	1	0	0	0	0
451	21571	1	54	1	1	0	1	1	1	1	1	1	0	0	0	0.2
452	21577	1	50	1	1	0	1	1	1	1	1	0	0	0	0	0.6
453	21578	0	22	1	0	0	1	0	0	0	0	0	0	0	0	0.4
454	21588	0	26	1	1	0	1	1	0	1	1	1	0	0	0	0.4
455	21594	1	45	1	1	0	1	1	0	1	0	0	0	1	0	0
456	21605	1	24	0	0	0	0	0	0	0	0	0	0	0	0	0
457	21608	1	28	0	0	0	0	0	0	1	1	1	0	0	0	0
458	21614	0	20	1	0	0	1	1	0	1	0	0	0	0	0	.
459	21617	0	45	1	1	0	1	1	0	1	1	1	0	0	0	0.4
460	21619	1	46	1	1	0	1	0	0	1	1	1	1	0	0	0.3
461	21626	1	27	1	1	1	1	1	1	1	1	1	0	0	0	.
462	21634	1	48	1	1	0	1	1	0	1	1	1	0	0	0	0.6
463	21640	0	29	1	1	0	1	1	0	1	1	0	0	0	0	1
464	21654	0	28	1	1	1	1	1	1	1	1	1	1	1	1	0
465	21661	1	46	1	1	0	1	1	1	1	1	1	0	0	0	0.3
466	21664	1	32	0	0	0	1	1	1	1	1	1	0	0	0	0.3
467	21667	0	57	1	1	1	1	1	1	1	1	1	1	1	1	.
468	21671	1	36	0	0	0	1	0	0	1	0	0	0	0	0	0.2
469	21688	1	44	1	1	1	1	1	1	1	1	1	0	0	0	1
470	21690	0	55	1	0	0	1	0	0	1	0	0	0	0	0	0
471	21700	1	42	0	0	0	1	0	0	0	0	0	0	0	0	0
472	21705	1	29	0	0	0	0	0	0	0	0	0	0	0	0	.
473	21718	0	24	1	0	1	1	0	0	1	0	0	0	0	0	0.4
474	21729	1	36	0	0	0	1	1	1	1	1	1	0	0	0	0
475	21734	1	41	1	1	0	1	1	1	1	1	1	0	0	0	0.5
476	21737	1	24	1	1	0	1	1	1	0	0	0	0	0	0	.
477	21754	1	36	1	1	1	1	1	1	1	1	1	0	0	0	0.4
478	21758	1	28	0	0	0	0	0	0	0	0	0	0	0	0	.
479	21762	1	40	1	1	1	1	1	1	1	1	1	0	0	0	0.7
