# Supplementary material for: Moral Bargain Hunters Purchase Moral Righteousness When it is Cheap: Within-Individual Effect of Stake Size in Economic Games
Source: Sci Rep. 2016 Jun 14;6:27824. doi: 10.1038/srep27824 (PMC4906282; doi:10.1038/srep27824)
Supplement: Supplementary Information [file srep27824-s2.csv]

OBS	ID	Coop1	Coop2	Coop3	Coop4	Coop5	Coop6	Coop7	Coop8	Coop9	Coop10	Coop11	Coop12	Coop13	Coop14	Coop15	Coop16	Coop17	Coop18	Coop19	Coop20	Coop21	Coop22	Coop23	Coop24	Coop25	Coop26	Coop27	Coop28	Coop29	Coop30	Stake1	Stake2	Stake3	Stake4	Stake5	Stake6	Stake7	Stake8	Stake9	Stake10	Stake11	Stake12	Stake13	Stake14	Stake15	Stake16	Stake17	Stake18
1	1072104	1	1	0	0	1	0	1	1	1	0	1	1	0	0	0	1	1	1	1	0	1	0	1	1	1	1	1	1	1	1	400	400	200	400	100	200	100	400	100	200	100	100	200	400	100	200	400	200
2	1073019	0	1	0	0	0	0	0	0	0	0	0	0	0	0	0	0	0	0	0	0	0	0	0	0	0	0	0	0	0	0	400	400	200	100	100	100	400	200	100	400	200	200	400	100	200	200	400	100
3	1073083	1	0	0	1	0	0	0	0	1	0	1	1	0	0	1	1	1	1	0	0	1	1	0	1	1	0	0	0	0	1	100	400	200	100	400	200	400	400	200	400	400	200	400	400	200	200	100	100
4	1074304	1	1	1	1	1	1	1	1	1	1	1	1	1	1	1	1	1	1	1	1	1	1	1	1	1	1	1	1	1	1	200	200	400	400	100	400	200	100	200	100	400	100	100	400	100	200	400	200
5	1074307	1	1	1	1	1	1	1	1	1	1	1	1	1	1	1	1	1	1	1	1	1	1	1	1	1	1	1	1	1	1	100	100	400	100	200	200	400	400	400	400	200	400	200	100	200	100	100	100
6	1074323	1	1	1	1	0	0	0	1	0	1	1	1	1	1	1	1	0	0	1	1	1	0	0	1	1	0	1	1	1	1	400	200	100	200	100	200	200	100	400	200	200	100	100	200	400	100	400	400
7	1074328	0	0	0	0	0	0	0	0	0	0	0	0	0	0	0	0	0	0	0	0	0	0	0	0	0	0	0	0	0	0	100	400	100	400	100	100	100	400	200	400	200	400	100	200	100	100	400	400
8	1074393	0	0	0	0	0	0	0	0	0	0	0	0	0	0	0	0	0	0	0	0	0	0	0	0	0	0	0	0	0	0	200	100	100	100	400	200	100	200	400	200	400	100	100	200	400	100	100	200
9	1074458	1	0	1	1	1	1	1	0	0	0	1	1	0	1	0	0	0	1	0	1	0	1	1	0	0	1	1	0	0	0	400	400	100	100	100	200	200	400	400	400	100	100	200	100	200	400	200	100
10	1074525	0	0	0	0	0	0	0	0	0	0	0	0	0	0	0	0	0	0	0	0	0	0	0	0	0	0	0	0	0	0	100	200	400	200	100	100	200	400	200	200	400	400	200	100	200	100	400	400
11	1074561	0	0	0	1	0	1	0	1	0	0	0	0	1	0	0	1	0	1	0	0	1	0	0	0	1	0	0	0	0	0	200	400	400	200	400	100	200	100	400	200	400	400	100	200	400	100	100	100
12	1074575	0	1	1	0	1	1	0	0	1	1	1	0	1	1	0	1	0	1	0	0	0	1	1	0	0	1	0	0	1	1	400	400	100	400	100	100	200	400	100	200	200	400	100	100	400	200	400	100
13	1074694	0	0	0	1	0	1	1	0	1	0	1	0	1	0	0	0	0	0	1	0	0	0	0	0	0	0	0	0	0	0	400	400	400	200	200	400	100	200	200	400	100	100	100	400	100	400	400	400
14	1074706	0	0	0	0	0	0	0	0	0	0	0	0	0	0	0	0	0	0	0	0	0	0	0	0	0	0	0	0	0	0	200	200	200	100	100	400	100	100	400	200	400	200	100	100	400	100	400	400
15	1074715	1	1	1	0	1	1	1	0	0	0	0	0	0	0	0	0	0	0	0	0	0	0	0	0	0	0	0	0	0	0	100	200	100	400	400	100	400	200	200	100	100	100	100	100	200	400	200	200
16	1074745	0	0	1	1	1	1	1	0	0	0	0	1	1	1	0	1	0	0	1	0	1	0	0	0	1	1	0	1	0	0	400	400	100	100	100	200	200	400	400	400	400	100	200	200	200	100	200	200
17	1074760	1	1	0	1	0	1	1	0	1	1	1	1	1	1	0	0	1	1	1	0	1	0	0	1	1	1	0	1	0	1	400	200	200	400	400	200	400	100	200	100	100	400	100	100	200	400	100	400
18	1074818	1	1	0	0	0	1	0	0	0	0	1	1	0	0	0	0	0	0	0	1	0	0	1	0	0	0	1	0	0	1	100	200	400	200	100	100	200	400	400	400	400	100	200	400	100	100	100	400
19	1074820	0	1	1	1	1	1	0	0	1	1	1	0	1	1	1	1	1	1	1	0	0	1	0	1	1	0	1	1	0	0	400	200	200	200	200	200	400	400	200	100	200	400	100	200	100	200	100	100
20	1074821	0	0	0	0	0	0	0	0	0	0	0	0	0	0	0	0	0	0	0	0	0	0	0	0	0	0	0	0	0	0	100	200	100	400	200	100	200	400	200	400	400	200	400	400	200	400	100	400
21	1074825	1	1	0	0	0	1	0	0	1	0	1	0	1	0	0	0	0	1	1	0	0	1	0	0	0	0	0	1	0	0	100	200	100	100	400	400	200	200	100	400	100	400	100	200	400	400	200	100
22	1074884	1	1	1	1	1	1	1	1	0	0	1	1	1	1	1	1	1	1	0	1	1	1	1	0	1	1	0	1	1	1	200	200	100	400	400	100	200	100	400	400	100	100	200	200	100	400	200	200
23	1074919	0	0	0	0	0	0	0	0	0	0	0	0	0	0	0	0	0	0	0	0	0	0	0	0	0	0	0	0	0	0	400	100	200	200	100	200	200	400	400	100	200	400	400	100	100	100	400	200
24	1074945	0	0	0	0	0	0	0	0	0	0	0	0	0	0	0	0	0	0	0	0	0	0	0	0	0	0	0	0	0	0	400	100	200	400	200	400	100	100	200	400	400	100	200	100	200	100	400	100
25	1074982	0	0	1	1	0	1	0	0	0	1	1	0	0	0	0	0	0	0	0	0	0	0	0	0	0	0	0	0	0	0	200	400	100	100	200	100	200	200	200	200	100	200	400	400	100	200	200	400
26	1075009	1	1	0	0	0	0	1	0	1	0	0	1	0	0	0	0	0	0	0	0	0	0	0	0	0	0	0	0	0	0	400	100	400	100	200	400	100	400	100	200	400	400	200	200	100	200	200	200
27	1075058	0	0	0	0	0	0	0	0	0	0	0	0	1	0	1	0	0	1	1	1	1	1	1	1	0	1	1	1	1	1	100	200	100	400	400	200	400	400	200	200	400	400	200	400	200	400	400	100
28	1075069	1	1	1	0	0	1	1	1	1	1	1	0	1	1	0	1	0	1	0	1	1	0	0	0	0	0	1	1	1	0	100	100	100	400	400	200	100	100	100	100	200	400	200	200	400	100	400	200
29	1075145	1	1	1	1	1	1	1	1	1	1	1	1	1	1	1	1	1	1	1	1	1	1	1	1	1	1	1	1	1	1	400	100	200	400	200	400	400	400	200	400	100	200	200	200	100	100	200	100
30	1075153	1	1	1	1	1	1	1	1	1	1	1	1	0	0	1	1	1	1	1	1	0	1	0	1	1	0	0	0	0	1	100	200	400	400	100	200	200	400	400	100	100	200	400	400	200	100	200	200
31	1075171	0	0	0	0	0	0	0	0	0	0	0	0	0	0	0	0	0	0	0	0	0	0	0	0	0	0	0	0	0	0	100	400	200	100	200	100	100	200	400	400	400	400	200	200	400	400	200	200
32	1075188	0	0	0	0	0	0	0	0	0	0	0	0	0	0	0	0	0	0	0	0	0	0	0	0	0	0	0	0	0	0	200	400	400	200	400	100	100	400	100	200	100	100	200	200	100	400	200	200
33	1075295	1	1	0	1	1	0	1	1	0	1	1	0	1	1	1	1	0	1	0	1	1	1	1	0	1	1	0	0	1	1	200	100	400	200	200	400	100	100	400	200	400	200	200	100	100	200	200	100
34	1075296	1	0	0	1	1	1	0	0	1	1	1	0	1	1	1	1	1	1	0	0	0	1	1	0	1	1	1	1	1	1	400	100	400	200	400	200	200	100	200	400	100	400	200	100	400	100	100	100
35	1075300	1	1	1	1	1	1	1	1	1	1	0	1	1	0	1	0	1	1	1	1	1	1	1	1	1	1	1	1	0	1	100	400	200	100	100	200	100	200	200	100	400	200	400	400	400	400	200	400
36	1075350	1	1	1	1	1	1	1	1	1	1	1	1	1	1	1	1	1	1	1	1	1	1	1	1	1	1	1	1	1	1	100	200	200	400	200	200	200	100	400	400	200	400	100	100	200	100	100	400
37	1075399	1	1	1	1	1	1	1	1	1	1	1	1	1	1	1	1	1	1	1	1	1	1	1	1	1	1	1	1	1	1	100	100	200	400	100	100	400	200	400	200	400	400	100	200	200	100	200	200
38	1075435	0	1	1	1	1	1	0	1	1	0	0	1	0	0	1	1	1	0	0	0	1	1	0	1	0	1	1	0	0	1	400	100	200	200	100	400	200	100	100	200	400	100	200	100	100	400	100	200
39	1075547	0	0	0	0	0	0	0	0	0	0	0	0	0	0	0	0	1	0	1	1	1	1	1	1	1	0	0	1	0	1	400	400	400	100	400	100	400	200	200	200	200	400	100	100	100	100	200	400
40	1075641	0	0	1	0	0	0	0	0	0	0	1	0	0	0	0	0	1	0	1	1	0	1	1	0	0	1	0	1	1	0	200	200	100	400	400	200	400	400	200	400	100	200	400	400	400	200	100	200
41	1075666	1	1	0	0	0	0	0	1	1	1	0	0	1	0	1	0	1	1	0	1	0	0	1	1	0	1	0	1	1	0	100	100	200	200	400	400	400	200	100	100	400	200	400	400	100	400	200	400
42	1075673	1	1	1	0	1	1	0	1	1	1	0	1	0	1	0	1	1	0	1	1	1	0	0	1	1	1	0	1	1	0	200	200	200	400	100	200	400	100	200	200	400	100	400	100	400	100	200	400
43	1075802	0	1	0	0	0	0	0	0	0	0	0	0	0	0	0	0	0	0	0	0	0	0	0	0	0	0	0	0	0	0	200	100	200	200	200	400	400	400	100	200	400	100	400	400	100	200	400	400
44	1075806	1	0	0	1	1	0	0	1	1	1	1	1	1	1	0	1	1	1	0	1	1	1	1	1	1	1	1	1	1	0	400	400	400	200	200	400	400	400	200	400	100	200	200	200	400	100	100	100
45	1075820	0	0	0	0	0	0	0	0	0	0	0	0	0	0	0	0	0	0	0	0	0	0	0	0	0	0	0	0	0	0	100	200	100	200	400	100	100	400	200	100	400	400	100	200	400	200	200	100
46	1075830	1	0	0	1	0	0	0	1	0	1	0	0	0	1	0	0	1	1	1	0	0	0	1	0	1	0	1	1	0	0	200	100	400	200	400	400	100	400	100	400	200	400	200	100	100	200	100	400
47	1075870	0	1	0	0	1	1	0	0	0	0	0	0	0	0	0	0	0	0	0	0	0	0	0	0	0	0	0	0	0	0	400	100	400	200	100	100	200	400	400	200	200	200	400	100	400	200	200	200
48	1075886	1	1	1	1	1	1	0	1	0	0	1	1	1	1	0	1	1	1	0	1	0	0	1	0	0	1	0	1	0	1	100	100	200	100	100	100	200	200	400	400	400	200	400	200	400	200	100	100
49	1075890	0	0	1	0	0	0	0	0	0	0	1	0	0	0	0	0	0	0	0	0	0	0	0	0	1	1	0	0	0	0	200	400	100	100	200	200	200	400	400	400	100	100	200	100	100	100	100	200
50	1075984	1	1	1	1	0	1	1	0	1	0	1	0	1	0	1	1	0	0	1	1	0	1	1	0	0	1	0	1	0	1	200	200	100	100	100	200	100	400	400	200	100	200	400	200	100	200	400	400
51	1076012	0	1	0	0	1	1	0	1	1	1	0	1	1	1	1	0	1	1	0	0	1	1	0	0	0	1	0	0	1	1	400	100	400	400	200	200	400	100	100	200	400	200	200	100	200	400	200	100
52	1076062	1	1	1	1	1	1	1	1	1	1	1	1	1	1	1	1	1	1	1	1	1	1	1	1	1	1	1	1	1	1	100	400	200	200	400	200	200	200	200	200	200	400	100	400	400	400	100	100
53	1076106	1	1	1	1	1	1	1	1	1	1	1	1	1	1	1	1	1	1	1	1	1	1	1	1	1	1	1	1	1	1	100	200	100	100	400	200	400	400	400	400	200	400	100	400	200	100	100	400
54	1076312	0	1	1	0	1	0	1	1	0	0	1	0	1	0	1	1	0	1	1	0	1	0	1	0	1	1	0	0	0	1	200	100	400	400	100	400	400	200	200	200	100	400	200	400	100	100	200	100
55	1076396	0	1	1	1	0	0	0	1	0	1	0	1	0	1	1	1	0	1	0	0	0	1	1	0	0	1	0	0	1	1	400	100	200	100	400	400	200	200	200	400	400	100	400	100	200	100	100	100
56	1076402	1	1	1	0	1	1	1	1	0	1	1	0	1	1	0	1	0	1	1	1	0	0	1	1	0	0	0	0	1	0	200	100	200	400	400	200	200	200	200	200	400	400	100	100	400	100	200	400
57	1076409	1	0	1	0	1	0	0	1	0	1	0	0	1	1	1	1	0	0	1	0	1	1	1	0	0	1	0	1	1	0	200	200	100	400	100	200	400	400	100	200	400	200	200	100	100	100	100	400
58	1076466	0	0	0	0	0	0	0	0	0	0	0	0	0	0	0	0	0	0	0	0	0	0	0	0	0	0	0	0	0	0	400	100	200	100	200	100	100	200	400	100	400	400	100	200	100	100	400	200
59	1076480	0	1	0	0	0	0	1	0	0	0	0	1	0	0	0	1	1	0	0	0	1	1	0	0	0	0	0	0	0	1	400	100	400	400	400	200	100	400	100	200	200	100	200	200	400	100	100	200
60	1076505	1	1	1	0	1	1	0	0	0	0	0	0	0	0	0	0	0	0	0	0	0	0	0	0	0	0	0	0	0	0	200	100	100	400	200	200	100	200	100	400	200	400	400	200	100	400	100	100
61	1076514	1	1	1	1	1	1	1	1	1	1	1	1	1	1	1	1	1	1	1	1	1	1	1	1	1	1	1	1	1	1	200	400	400	100	400	200	400	200	100	200	200	200	400	100	400	200	100	100
62	1076529	0	0	0	0	0	0	0	0	0	0	0	0	0	0	0	0	0	0	0	0	0	0	0	0	0	0	0	0	0	0	100	200	200	200	400	400	100	100	100	100	200	100	400	200	100	100	100	200
63	1076546	1	1	0	1	0	0	0	1	0	0	1	0	1	1	0	0	1	0	1	0	1	1	0	1	1	0	0	1	0	1	200	100	400	400	200	100	400	200	200	400	400	400	200	100	200	400	400	200
64	1076555	0	0	0	0	0	0	0	1	0	0	1	0	1	1	0	0	0	1	1	0	0	0	1	1	0	0	1	0	0	1	200	200	400	200	200	400	200	100	400	200	100	200	100	100	400	400	200	100
65	1076561	1	0	0	0	0	0	0	1	0	0	0	0	0	0	1	0	0	0	0	0	0	0	1	0	0	0	0	0	0	0	100	200	200	200	200	400	100	100	400	200	200	100	200	400	100	100	400	100
66	1076598	0	0	0	1	0	0	0	0	0	0	1	0	0	0	0	0	0	0	0	0	0	1	0	0	1	0	0	0	0	0	100	200	400	100	400	400	200	200	100	100	100	100	200	400	400	200	200	400
67	1076608	1	1	0	0	1	0	0	0	1	0	1	0	0	1	0	0	1	1	0	0	0	1	0	1	1	1	1	0	1	0	400	200	200	200	200	400	400	400	100	400	200	200	100	200	400	200	100	200
68	1076618	1	1	1	1	1	1	1	1	1	1	1	1	1	1	1	1	1	1	1	1	1	1	1	1	1	1	1	1	1	1	400	100	200	200	200	200	100	200	100	100	100	100	200	400	400	100	400	200
69	1076635	0	0	0	0	0	0	0	0	0	0	0	0	0	0	0	0	0	0	0	0	0	0	0	0	0	0	0	0	0	0	200	400	100	400	200	100	100	200	200	400	100	200	100	200	100	400	200	400
70	1076655	1	1	0	0	0	0	0	0	1	1	0	0	0	1	0	0	0	0	1	0	0	0	1	0	1	1	0	0	0	0	100	100	200	400	100	400	400	400	100	200	200	100	200	100	400	200	400	400
71	1076670	1	1	1	1	1	1	1	1	1	1	1	1	1	1	1	0	1	0	1	1	1	1	1	1	0	1	1	1	1	1	100	100	400	100	400	200	400	200	400	100	200	200	200	400	200	400	200	400
72	1076680	0	0	0	1	1	0	0	1	0	1	1	0	0	1	1	0	0	1	0	0	1	0	1	1	0	0	1	0	1	1	400	400	400	200	100	400	400	100	200	200	100	400	400	100	100	400	200	200
73	1076700	1	1	1	0	0	1	1	1	0	1	1	1	1	1	0	1	0	0	1	1	0	0	1	1	1	0	1	0	1	1	400	400	100	400	400	400	100	100	400	200	100	100	400	200	200	100	200	400
74	1076709	1	1	0	0	1	1	1	1	1	0	0	1	0	0	0	1	0	1	1	0	0	0	0	1	0	0	0	0	0	0	200	100	200	400	100	100	100	100	200	200	200	200	400	400	200	200	400	100
75	1076724	1	1	1	1	1	1	1	1	1	1	1	1	1	1	1	1	1	1	1	1	1	1	1	1	1	1	1	1	1	1	200	100	400	200	400	100	100	200	400	200	100	200	200	400	400	400	100	100
76	1076728	1	0	1	1	0	0	1	1	1	1	1	1	0	0	1	0	1	0	0	1	0	0	1	0	0	1	0	1	1	0	200	400	100	100	400	400	200	100	100	400	100	100	100	400	100	200	100	200
77	1076731	1	1	1	1	1	1	1	1	1	1	1	1	1	1	1	1	1	1	1	1	1	1	1	1	1	1	1	1	1	1	100	200	400	200	200	100	400	400	100	400	200	100	100	100	100	200	400	200
78	1076744	1	0	1	1	0	1	0	1	0	1	0	0	1	0	0	1	1	0	0	1	1	0	1	0	1	0	0	1	0	0	100	100	100	100	200	100	400	400	200	100	400	400	200	100	400	200	400	400
79	1076767	1	0	1	1	0	0	0	0	1	0	1	1	1	1	0	0	1	0	0	1	0	1	0	1	1	1	1	0	0	0	200	400	100	200	400	400	200	100	200	100	400	200	100	100	400	400	400	100
80	1076768	1	0	0	1	0	1	0	0	0	0	0	1	0	0	0	1	0	0	0	0	0	1	0	0	0	0	0	0	0	0	100	100	100	100	200	200	400	200	100	400	400	200	400	400	400	100	100	200
81	1076789	0	0	0	0	0	0	0	0	0	0	0	0	0	0	0	0	0	0	0	0	0	0	0	0	0	0	0	0	0	0	100	400	200	200	400	200	100	400	200	400	100	400	100	200	100	400	400	200
82	1076807	1	1	1	1	1	0	0	1	1	1	1	0	1	0	1	1	0	1	0	1	1	1	0	0	1	1	1	0	1	1	100	100	100	200	400	200	400	200	100	200	400	400	200	100	100	200	200	200
83	1076829	1	1	1	1	1	1	1	1	1	1	1	1	1	1	1	1	1	1	1	1	1	1	1	1	1	1	1	1	1	1	100	200	400	100	200	400	200	200	200	200	100	100	100	100	200	400	400	100
84	1076840	1	0	1	1	0	0	1	1	1	0	1	0	0	0	0	0	0	0	0	0	1	0	0	0	0	1	1	1	0	0	200	400	100	200	400	400	100	200	100	400	200	100	200	400	100	100	200	400
85	1076845	1	1	1	1	1	1	1	1	1	1	1	1	1	1	1	1	1	1	1	1	1	1	1	1	1	1	1	1	1	1	100	400	200	100	200	200	400	100	400	400	200	400	400	400	100	200	200	100
86	1076856	0	0	0	1	0	1	0	0	0	0	0	1	0	0	0	0	1	0	0	0	0	0	0	0	0	0	0	0	0	0	400	400	400	200	200	100	100	400	200	100	100	100	200	400	200	400	100	400
87	1076874	1	0	0	0	0	0	0	0	0	0	0	0	0	0	0	0	0	0	0	0	0	0	0	0	0	0	0	0	0	0	400	100	200	100	200	200	400	400	200	100	100	100	200	400	400	200	200	100
88	1076898	0	0	0	0	1	0	0	1	0	1	1	1	0	0	0	1	1	1	0	0	0	0	0	1	0	0	1	1	1	0	200	400	400	200	200	100	100	400	200	200	200	400	100	400	100	100	200	100
89	1076908	1	0	1	1	1	0	0	0	0	1	0	0	1	0	1	0	0	1	0	1	1	0	1	0	1	0	0	1	0	0	100	200	100	100	100	200	400	400	400	200	100	200	200	200	100	400	400	100
90	1076937	0	0	0	0	0	0	0	0	0	0	0	0	0	0	0	0	0	0	0	0	0	0	0	0	0	0	0	0	0	0	400	100	400	200	100	400	200	100	400	100	400	100	200	200	100	200	200	200
91	1076941	1	1	1	1	1	1	1	1	1	1	1	1	1	1	1	1	1	1	1	1	1	1	1	1	1	1	1	1	1	1	200	100	400	200	200	200	400	400	100	400	100	100	100	200	200	200	200	400
92	1076950	1	0	0	0	0	0	1	0	1	1	1	0	1	0	0	0	1	0	0	1	0	0	0	0	0	1	0	0	0	0	100	200	400	400	400	400	100	400	100	100	100	200	200	100	400	100	100	200
93	1076952	0	0	0	0	0	0	0	0	0	0	0	0	0	0	0	0	0	0	0	0	0	0	0	0	0	0	0	0	0	0	400	200	100	100	400	200	400	200	400	100	400	400	200	400	200	100	100	400
94	1076993	0	1	0	0	1	1	1	1	0	0	0	1	0	0	1	1	0	0	1	1	1	1	0	0	0	1	0	0	0	0	400	100	400	400	100	200	200	100	200	400	400	200	200	400	100	100	200	400
95	1076995	0	0	1	0	0	1	0	1	1	0	0	0	0	1	0	0	1	0	0	1	0	0	0	0	0	1	1	1	0	0	200	400	100	200	200	100	200	200	100	200	100	200	400	100	400	200	100	400
96	1077000	0	0	0	0	0	0	0	0	0	0	0	0	0	0	0	0	0	0	0	0	0	0	0	0	0	0	0	0	0	0	200	100	200	100	400	100	400	400	200	400	200	100	100	400	100	200	400	200
97	1077005	0	0	0	0	0	0	0	0	0	0	0	0	0	0	0	0	0	0	0	0	0	0	0	0	0	0	0	0	0	0	400	200	400	100	200	100	200	400	200	100	400	100	200	100	100	100	200	400
98	1077061	1	0	0	1	1	0	0	0	0	0	0	1	0	1	0	0	0	0	0	0	0	0	0	0	0	0	0	0	0	0	100	200	400	100	100	400	400	400	100	200	400	100	400	100	200	200	100	400
99	1077078	0	1	0	0	0	0	0	1	0	1	0	0	0	0	0	0	0	0	0	0	0	0	0	0	0	0	1	0	0	0	200	100	200	400	100	400	200	100	200	100	100	200	400	400	400	200	400	200
100	1077079	1	1	0	1	1	1	1	1	1	1	0	1	1	0	1	1	1	1	1	1	1	1	0	0	1	0	1	1	1	1	200	400	400	200	200	400	200	100	100	400	400	200	200	400	100	100	100	100
101	1077106	1	1	1	1	1	1	1	1	1	1	1	1	1	1	1	1	1	1	1	1	1	1	1	1	1	1	1	1	1	1	400	400	400	200	100	100	400	200	200	400	100	100	400	400	200	100	100	200
102	1077114	0	0	0	0	0	0	0	0	0	0	0	0	0	0	0	0	0	0	0	0	0	0	0	0	0	0	0	0	0	0	400	200	400	200	100	400	100	200	200	200	400	100	400	100	200	100	100	200
103	1077163	1	1	0	1	0	1	1	1	0	1	1	0	1	1	1	0	0	0	0	1	1	0	1	1	0	1	1	1	1	1	200	200	400	100	400	100	100	200	400	100	200	400	100	200	200	400	400	400
104	1077223	0	0	0	0	0	0	0	0	0	0	0	0	0	0	0	0	0	0	0	0	0	0	0	0	0	0	0	0	0	0	400	400	100	200	100	400	400	400	400	400	400	200	200	200	100	100	200	200
105	1077229	1	0	1	0	0	0	1	1	0	0	0	1	1	1	0	0	0	0	1	0	1	0	1	0	0	0	0	0	0	1	200	400	100	400	400	400	100	200	200	400	200	100	100	200	200	400	400	200
106	1077240	1	1	1	1	1	0	1	1	1	0	1	1	0	1	1	0	1	1	1	1	1	1	0	1	0	1	1	0	1	0	200	200	100	200	200	400	400	200	100	400	200	100	400	100	100	400	200	200
107	1077271	1	1	1	0	0	0	1	0	0	1	0	0	1	1	0	0	0	0	1	1	1	0	0	0	0	0	0	0	1	0	100	100	100	400	400	400	200	400	200	100	400	400	100	100	200	400	400	400
108	1077283	1	0	0	1	1	1	1	0	0	1	1	1	0	0	0	0	1	0	1	0	1	0	1	0	0	1	1	0	1	1	100	400	200	100	200	100	100	400	400	100	100	100	400	400	400	200	100	400
109	1077306	1	1	1	1	1	1	1	1	1	1	1	1	1	1	1	1	1	1	1	1	1	1	1	1	1	1	1	1	1	1	100	100	200	200	100	400	400	200	400	200	200	100	200	100	200	100	200	400
110	1077416	1	1	1	1	1	1	1	1	1	1	1	1	1	1	1	1	1	1	1	1	1	1	1	1	1	1	1	1	1	1	100	400	200	400	200	200	400	100	100	200	100	400	400	200	100	100	100	400
111	1077427	0	0	0	0	0	1	1	0	0	0	0	0	0	0	0	0	0	0	1	0	0	0	0	1	0	0	0	0	1	0	200	400	200	400	400	100	100	400	200	200	100	400	100	200	100	200	400	400
112	1077441	0	0	0	0	0	0	0	0	0	0	0	0	0	0	0	0	0	0	0	0	0	0	0	0	0	0	0	0	0	0	400	100	200	200	200	400	200	200	200	400	400	100	400	100	400	100	100	200
113	1077446	1	1	1	1	1	1	1	0	0	1	0	1	1	1	1	0	0	0	0	0	1	1	0	1	1	0	1	1	1	1	200	200	100	100	100	200	200	400	400	200	400	100	100	200	100	400	400	400
114	1077482	1	1	0	0	0	0	0	0	0	0	0	0	0	0	0	0	0	0	0	0	0	0	0	0	0	0	0	0	0	0	200	200	400	400	100	100	100	100	100	100	400	400	100	400	200	400	100	100
115	1077483	0	0	0	0	0	0	0	0	0	0	0	0	0	0	0	0	0	0	0	0	0	0	0	0	0	0	0	0	0	0	200	200	200	400	100	100	200	100	100	100	100	200	400	400	400	400	400	100
116	1077500	1	1	0	1	1	1	1	0	1	0	0	0	1	0	1	0	0	0	1	1	1	0	0	1	1	1	0	0	0	1	200	400	400	400	100	200	100	200	100	100	400	400	100	200	100	200	200	400
117	1077515	1	0	1	1	1	1	0	0	1	1	1	1	1	1	0	1	0	0	0	1	0	0	1	1	0	0	0	0	1	1	100	400	200	100	100	100	400	400	100	200	200	100	200	200	400	100	400	200
118	1077539	0	0	0	0	0	0	0	0	0	0	0	0	0	0	0	0	0	0	0	0	0	0	0	0	0	0	0	0	0	0	200	100	100	400	400	200	200	400	400	100	400	400	400	200	100	200	400	200
119	1077549	1	0	1	0	0	1	1	1	0	1	0	1	1	1	0	0	0	1	1	1	1	1	1	0	1	1	0	1	0	1	200	400	100	100	400	200	200	400	400	100	400	100	100	200	100	400	200	400
120	1077580	1	1	1	1	1	1	1	1	1	1	1	1	1	1	1	1	1	1	1	1	1	1	1	1	1	1	1	1	1	1	200	400	200	100	400	400	400	100	100	100	100	200	100	200	100	200	200	200
121	1077583	1	1	1	1	0	1	0	1	0	0	1	1	1	0	0	0	1	0	1	0	0	0	1	1	0	0	1	1	0	1	100	200	100	100	200	100	400	100	400	400	100	100	200	400	400	200	200	200
122	1077585	1	1	1	0	0	0	1	0	0	1	1	0	0	1	1	0	0	0	0	0	0	0	1	0	0	1	0	0	0	0	100	200	100	400	400	400	200	400	400	100	100	200	200	100	100	200	400	200
123	1077597	0	0	0	0	0	0	0	0	0	0	0	0	0	0	0	0	0	0	0	0	0	0	0	0	0	0	0	0	0	0	200	100	200	400	200	100	400	200	200	400	100	100	100	200	100	200	400	400
124	1077601	1	0	1	0	1	0	1	0	0	1	1	0	0	1	0	1	0	0	0	1	0	0	0	1	0	0	1	0	0	0	200	200	100	400	200	200	100	400	400	200	200	100	400	100	400	100	100	400
125	1077616	1	0	1	1	1	0	0	1	1	0	0	1	1	0	1	1	1	0	1	1	1	1	1	0	1	1	1	0	1	0	100	400	400	200	100	400	400	100	200	400	400	100	100	100	200	400	100	400
126	1077617	1	1	1	0	0	0	0	1	0	0	1	0	0	1	0	1	1	1	0	0	1	1	0	1	0	1	0	0	1	0	100	100	100	100	200	400	400	200	200	400	200	200	400	200	200	100	100	100
127	1077648	0	0	0	0	0	0	0	0	0	0	0	0	0	0	0	0	0	0	0	0	0	0	0	0	0	0	0	0	0	0	200	400	200	400	400	200	400	100	200	400	100	200	400	100	400	400	200	400
128	1077654	1	1	1	0	0	0	0	0	1	0	0	0	1	0	0	0	0	0	1	0	0	1	0	0	0	0	1	1	1	0	200	200	100	400	400	400	200	400	100	200	400	200	100	200	100	100	200	400
129	1077668	1	1	1	0	0	0	0	0	0	1	0	1	1	1	1	0	1	1	1	1	0	1	0	0	0	0	1	0	1	0	400	100	100	200	400	400	200	400	400	200	400	100	200	100	100	400	100	200
130	1077797	0	1	1	0	1	0	1	1	1	0	0	0	1	1	1	1	0	1	1	1	1	0	1	1	1	1	0	0	1	1	400	200	200	400	100	400	100	200	100	400	400	400	200	200	200	200	400	200
131	1077799	1	1	1	0	1	1	0	0	0	1	0	1	0	0	1	0	1	1	0	0	0	0	0	0	0	0	0	0	0	0	100	400	400	400	100	400	100	200	100	200	200	100	400	400	200	200	200	400
132	1077817	0	0	0	0	0	0	0	0	0	0	0	0	0	0	0	0	0	0	0	0	0	0	0	0	0	0	0	0	0	0	100	400	100	100	400	100	400	200	100	400	100	200	400	200	400	400	200	200
133	1077820	0	0	1	0	0	1	0	0	0	0	1	1	1	0	1	0	0	1	0	0	1	0	0	0	0	0	0	0	0	0	400	400	100	200	200	100	400	200	400	200	100	200	100	200	100	200	200	100
134	1077829	0	0	0	0	0	0	0	0	0	0	0	0	0	0	0	0	0	0	0	0	0	0	0	0	0	0	0	0	0	0	400	100	100	400	100	100	200	400	200	400	100	200	400	400	400	200	100	200
135	1077854	1	1	0	1	1	0	0	1	1	1	1	0	1	0	1	0	1	1	1	1	1	1	0	1	1	1	0	1	1	0	100	100	400	200	200	200	400	200	100	100	100	400	400	400	100	200	100	400
136	1077861	1	1	0	1	1	1	1	1	1	1	1	1	1	1	1	1	1	1	1	1	1	1	1	1	1	1	1	1	1	1	200	100	400	200	400	100	100	400	200	200	100	100	400	100	100	200	400	200
137	1077891	1	1	1	1	1	1	1	1	1	1	1	1	1	1	1	1	1	1	1	1	1	1	1	1	1	1	1	1	1	1	200	100	100	100	400	200	400	200	100	200	400	400	400	400	100	400	200	200
138	1077899	1	1	0	1	0	0	1	0	1	1	1	1	0	1	1	1	0	1	1	0	1	0	1	0	1	0	1	1	1	1	400	100	200	100	400	400	200	400	100	100	200	200	400	200	200	100	400	200
139	1077925	1	1	1	1	1	1	1	1	1	1	1	0	1	1	1	0	1	1	1	1	1	0	1	1	1	1	0	0	1	1	200	400	100	200	100	100	100	200	200	200	200	400	400	100	100	400	200	100
140	1077944	1	0	1	1	0	1	0	1	1	0	1	0	1	1	1	1	0	0	1	1	1	1	1	1	0	1	1	1	1	1	100	400	200	100	400	400	400	200	100	400	200	400	100	200	200	200	400	400
141	1077947	1	1	1	0	1	1	1	1	1	0	1	1	1	1	1	1	1	1	1	1	1	1	1	1	1	1	1	1	1	1	400	400	200	400	100	200	200	100	200	400	400	400	400	400	200	200	400	200
142	1077949	1	1	0	1	1	1	1	1	1	1	1	0	1	1	0	1	0	0	0	0	0	1	1	1	0	1	1	1	1	1	400	200	400	100	100	200	200	100	200	200	100	400	200	100	400	100	400	400
143	1077988	0	0	0	0	0	0	0	0	0	0	1	0	0	0	0	0	0	0	0	0	0	0	0	0	0	0	0	0	0	0	100	200	200	100	200	200	400	400	200	200	100	100	200	100	400	100	400	400
144	1077995	1	1	1	1	1	1	0	1	1	1	0	1	1	1	1	1	1	1	0	1	1	1	0	1	1	1	1	1	1	1	100	100	400	100	100	200	400	200	200	200	400	400	200	100	200	100	100	100
145	1077999	1	1	0	1	1	1	1	1	1	0	1	0	0	1	0	1	1	1	0	0	1	1	1	0	0	0	1	1	1	1	200	100	400	100	100	100	200	100	200	400	200	400	400	100	400	100	200	200
146	1078010	0	0	0	0	1	0	0	0	0	0	0	0	0	0	0	0	0	0	0	0	0	0	0	0	0	0	0	0	0	0	100	400	100	400	100	200	200	400	100	100	200	100	400	400	100	100	400	100
147	1078022	0	0	0	1	1	1	0	0	1	1	0	0	1	1	1	0	1	1	0	1	0	0	1	0	0	1	1	0	1	0	400	400	400	100	200	100	200	400	100	200	400	400	400	100	100	400	400	100
148	1078047	0	1	0	1	1	0	0	0	0	0	0	0	1	0	1	0	0	0	1	1	0	0	1	0	0	1	0	1	0	0	400	100	400	100	200	100	100	200	200	100	200	400	100	400	200	400	200	200
149	1078077	0	0	1	1	1	1	1	1	1	0	0	1	0	0	1	1	1	1	0	1	1	1	1	1	0	1	1	1	0	1	200	400	200	400	200	100	100	100	100	400	400	200	400	200	100	400	400	100
150	1078107	0	0	0	0	0	0	0	0	0	0	0	0	0	0	0	0	0	0	0	0	0	0	0	0	0	0	0	0	0	0	100	100	400	200	100	200	200	200	100	200	400	400	400	100	400	400	100	200
151	1078143	1	0	1	1	0	0	1	1	0	0	0	1	1	0	0	0	0	1	0	0	1	0	1	0	1	1	0	1	0	0	200	400	100	200	400	400	200	100	200	400	400	100	100	400	400	200	200	100
152	1078145	1	0	1	0	1	0	1	0	1	0	1	0	1	0	1	0	1	0	1	0	1	0	1	0	1	0	1	0	1	0	100	100	400	200	100	100	400	400	400	400	100	400	200	100	100	200	400	200
153	1078146	1	0	1	1	0	1	0	0	0	0	0	0	0	0	0	0	0	0	0	0	0	0	0	0	0	0	0	0	0	0	400	400	200	100	400	200	200	400	100	200	200	400	200	400	200	100	100	400
154	1078150	1	1	0	1	1	0	0	1	0	0	0	1	1	0	0	0	1	1	1	0	0	1	0	1	0	0	0	0	1	0	100	100	400	200	100	200	200	100	200	200	400	400	100	400	400	400	200	100
155	1078169	1	1	1	1	1	1	1	1	0	0	0	0	1	1	1	0	1	1	1	1	0	1	1	1	1	1	1	1	0	1	200	400	100	400	400	200	200	100	400	400	400	400	100	100	100	400	100	200
156	1078256	1	0	1	1	0	1	0	1	0	1	1	1	1	0	1	1	0	1	1	1	1	0	1	0	1	1	1	0	1	1	400	400	400	400	400	100	400	200	400	100	100	200	100	400	100	100	100	200
157	1078293	1	1	0	1	0	0	0	0	0	1	0	0	1	0	0	0	0	0	0	0	0	0	0	0	0	0	0	0	0	0	100	200	200	100	200	200	400	400	400	100	400	200	200	200	100	200	400	100
158	1078297	0	0	1	1	0	0	1	0	1	0	1	1	0	1	1	1	0	0	1	0	1	0	1	1	0	0	0	0	0	0	200	400	200	100	400	200	400	400	100	400	400	200	200	100	100	200	400	200
159	1078313	1	1	1	1	1	1	0	0	1	0	1	0	1	1	0	1	1	0	1	1	1	0	0	0	0	0	1	0	0	0	100	100	100	200	100	100	200	400	200	400	200	400	100	100	200	200	200	200
160	1078526	1	1	1	0	0	1	0	1	1	0	1	1	0	0	1	1	0	0	0	0	1	1	1	0	1	0	0	1	1	0	200	100	100	200	400	200	400	100	100	200	100	400	200	400	100	200	100	400
161	1078231	1	1	1	1	1	1	1	1	1	1	1	1	1	1	1	1	1	1	1	1	1	1	1	1	1	1	1	1	1	1	100	400	200	100	100	400	100	200	400	100	400	400	200	100	200	400	100	200
162	1077916	1	0	0	0	0	0	1	1	0	0	0	0	1	0	0	1	1	0	0	0	0	0	0	0	0	1	0	0	1	1	100	200	400	400	400	400	100	100	200	400	200	200	100	400	200	100	100	400
[truncated: 12 more columns]
